# Supplementary material for: Scanning Photocurrent Microscopy in Single Crystal Multidimensional Hybrid Lead Bromide Perovskites
Source: Nanomaterials (Basel). 2023 Sep 16;13(18):2570. doi: 10.3390/nano13182570 (PMC10535732; doi:10.3390/nano13182570)
Supplement: Supplementary file 1 [file nanomaterials-13-02570-s001.zip]

Archive with 1 entries (1 files):
- nanomaterials-2573851-supplementary.pdf
